# Supplementary material for: Mechanism of the Pulvinus-Driven Leaf Movement: An Overview
Source: Int J Mol Sci. 2024 Apr 23;25(9):4582. doi: 10.3390/ijms25094582 (PMC11083266; doi:10.3390/ijms25094582)
Supplement: Supplementary file 1 [file ijms-25-04582-s001.zip]

Archive with 2 entries (2 files):
- Zeng_et-al. Supplementary Video S2.mp4
- Zeng_et_al. Supplementary Video S1.mp4
